# Supplementary material for: Viral Population Diversity during Co-Infection of Foot-And-Mouth Disease Virus Serotypes SAT1 and SAT2 in African Buffalo in Kenya
Source: Viruses. 2022 Apr 25;14(5):897. doi: 10.3390/v14050897 (PMC9145140; doi:10.3390/v14050897)
Supplement: Supplementary file 1 [file viruses-14-00897-s001.zip]

Archive with 1 entries (1 files):
- viruses-1679069-supplementary.pdf
